# Supplementary material for: Castration causes an increase in lysosomal size and upregulation of cathepsin D expression in principal cells along with increased secretion of procathepsin D and prosaposin oligomers in adult rat epididymis
Source: PLoS One. 2021 Apr 29;16(4):e0250454. doi: 10.1371/journal.pone.0250454 (PMC8084160; doi:10.1371/journal.pone.0250454)
Supplement: S1 Data — (XLSX) [file pone.0250454.s001.xlsx]

## Sheet: S1 Data
S1 Data. Data sheet and statistical analysis used to build graphs in Fig 2.
Profile area of lysosomes. Initial Segment/Caput
Cell #	Control	Castrated	Castrated + Testosterone
1	0.0932188	0.113538	0.108072
2	0.0807598	0.14703	0.0935118		Initial Segment/Caput	Control (C)	Castrated (Ct)	Castrated + Testosterone (Ct+T)
3	0.0633966	0.15109	0.113014		Mean	0.055129	0.13819	0.10345
4	0.0375478	0.128187	0.11514		Std. Deviation	0.016817	0.022538	0.018241
5	0.0538733	0.154869	0.0960505		Std. Error	0.0030704	0.0041149	0.0033304
6	0.0467587	0.120579	0.0802883
7	0.0480784	0.16244	0.101779
8	0.0473332	0.116075	0.133232
9	0.0388382	0.10539	0.0658762		Tukey's Multiple Comparison Test	Mean Diff.	q	Significant? P < 0.05?	Summary
10	0.0616272	0.166047	0.0773503		C vs Ct	-0.083064	23.509	Yes	*** P value < 0.0001
11	0.0580287	0.146133	0.0873622		C vs Ct+T	-0.048317	13.675	Yes	*** P value < 0.0001
12	0.060956	0.0981777	0.103919		Ct vs Ct+T	0.034747	9.8344	Yes	*** P value < 0.0001
13	0.0661998	0.133991	0.105808
14	0.031541	0.0979282	0.137929
15	0.0545479	0.151483	0.0785268
16	0.0695951	0.151483	0.0819779
17	0.0736619	0.111859	0.115776
18	0.0322151	0.146343	0.0988255
19	0.0741948	0.146139	0.107948
20	0.0324247	0.152568	0.103641
21	0.0352977	0.1605	0.0985168
22	0.0362948	0.143013	0.0952665
23	0.0335285	0.160144	0.0885176
24	0.0406327	0.116113	0.10726
25	0.0496165	0.142627	0.121493
26	0.0836231	0.11905	0.132991
27	0.0589448	0.16012	0.13665
28	0.0582216	0.164549	0.0992157
29	0.0668255	0.103657	0.120878
30	0.0660948	0.174673	0.0965648
Profile area of lysosomes. Corpus/Cauda
Cell #	Control	Castrated	Castrated + Testosterone
1	0.0482454	0.178642	0.129204
2	0.12063	0.12126	0.162988		Corpus/Cauda	Control (C)	Castrated (Ct)	Castrated + Testosterone (Ct+T)
3	0.131381	0.271002	0.120965		Mean	0.10319	0.23362	0.14598
4	0.0960029	0.201353	0.136836		Std. Deviation	0.031696	0.048039	0.024401
5	0.0773175	0.233594	0.134428		Std. Error	0.0057869	0.0087707	0.0044549
6	0.0534833	0.185882	0.114011
7	0.120824	0.259749	0.143891
8	0.0859263	0.228742	0.16148
9	0.0801187	0.226602	0.169805		Tukey's Multiple Comparison Test	Mean Diff.	q	Significant? P < 0.05?	Summary
10	0.0892224	0.197862	0.18952		C vs Ct	-0.13042	19.793	Yes	*** P value < 0.0001
11	0.125489	0.166151	0.119884		C vs Ct+T	-0.042785	6.493	Yes	*** P value < 0.0001
12	0.187635	0.227832	0.115703		Ct vs Ct+T	0.087638	13.3	Yes	*** P value < 0.0001
13	0.0963164	0.177489	0.188211
14	0.0810824	0.209883	0.130722
15	0.0883522	0.230092	0.14173
16	0.127318	0.287676	0.150068
17	0.0864125	0.149979	0.160568
18	0.105931	0.287364	0.168363
19	0.0784233	0.246814	0.136418
20	0.0825065	0.285517	0.189216
21	0.0781598	0.220511	0.172939
22	0.121744	0.294649	0.13688
23	0.068521	0.283278	0.147892
24	0.0948319	0.307867	0.166087
25	0.0968364	0.264422	0.112352
26	0.136634	0.282762	0.145539
27	0.138886	0.253582	0.138185
28	0.0962824	0.28127	0.0894835
29	0.172593	0.18855	0.160058
30	0.128715	0.258143	0.145948
