# Supplementary material for: Castration causes an increase in lysosomal size and upregulation of cathepsin D expression in principal cells along with increased secretion of procathepsin D and prosaposin oligomers in adult rat epididymis
Source: PLoS One. 2021 Apr 29;16(4):e0250454. doi: 10.1371/journal.pone.0250454 (PMC8084160; doi:10.1371/journal.pone.0250454)
Supplement: S2 Data — (XLSX) [file pone.0250454.s002.xlsx]

## Sheet: S2 Data
S2 Data. Data sheet and statistical analysis used to build graphs in Fig 4.
Fig 4A
Cathepsin D – CAPUT
	Control (Group1)	Castrated (Group2)	Castrated + Testosterone (Group 3)
	1.52	2.84	1.74
	1.96	3.05	1.85
	1.1	2.62	1.64
	Tukey Test: Pairwise Comparisons for One-Way Layout Design
		Group1	Group2	Group3
	Mean	1.52667	2.83667	1.74333
	S.E.M.	0.248283	0.124141	0.0606447
	S.D.	0.430039	0.215019	0.10504
	Variance	0.184933	0.0462333	0.0110333
	Sum	4.58	8.51	5.23
	N	3	3	3
	Sum(x^2)	7.362	24.2325	9.1397
	Sum^2/N	6.99213	24.14	9.11763
	SS	0.369867	0.0924667	0.0220667
	Total Sum	18.32
	Total N	9
	Errors Estimates
	SS(E)	0.4844
	Df(E)	6
	Var(E)	0.0807333
	SE(E)	0.284136
	t-Table	Upper Right: tij; Lower Left: Upper Probability (Studentized Range Distribution)
		Group1	Group2		Group3
	Group1		5.64664	** (P<=0.01)	0.933923	N.S. (P>0.05)
	Group2	0.00319763			-4.71272	** (P<=0.01)
	Group3	0.640727	0.00783473
Cathepsin D – CORPUS
	Control (Group1)	Castrated (Group2)	Castrated + Testosterone (Group 3)
	2.98	4.84	2.34
	3.1	5.75	2
	2.85	3.74	2.69
	Tukey Test: Pairwise Comparisons for One-Way Layout Design
		Group1	Group2	Group3
	Mean	2.97667	4.77667	2.34333
	S.E.M.	0.072188	0.5811	0.199193
	S.D.	0.125033	1.0065	0.345012
	Variance	0.0156333	1.01303	0.119033
	Sum	8.93	14.33	7.03
	N	3	3	3
	Sum(x^2)	26.6129	70.4757	16.7117
	Sum^2/N	26.5816	68.4496	16.4736
	SS	0.0312667	2.02607	0.238067
	Total Sum	30.29
	Total N	9
	Errors Estimates
	SS(E)	2.2954
	Df(E)	6
	Var(E)	0.382567
	SE(E)	0.61852
	t-Table	Upper Right: tij; Lower Left: Upper Probability (Studentized Range Distribution)
		Group1	Group2		Group3
	Group1		3.56422	* (P<=0.05)	-1.25408	N.S. (P>0.05)
	Group2	0.0275435			-4.8183	** (P<=0.01)
	Group3	0.467944	0.00704153
Cathepsin D – CAUDA
	Control (Group1)	Castrated (Group2)	Castrated + Testosterone (Group 3)
	1.95	3.12	2.81
	2.2	2.9	2.21
	1.9	3.3	1.61
	Tukey Test: Pairwise Comparisons for One-Way Layout Design
		Group1	Group2	Group3
	Mean	2.01667	3.10667	2.21
	S.E.M.	0.0927961	0.115662	0.34641
	S.D.	0.160728	0.200333	0.6
	Variance	0.0258333	0.0401333	0.36
	Sum	6.05	9.32	6.63
	N	3	3	3
	Sum(x^2)	12.2525	29.0344	15.3723
	Sum^2/N	12.2008	28.9541	14.6523
	SS	0.0516667	0.0802667	0.72
	Total Sum	22
	Total N	9
	Errors Estimates
	SS(E)	0.851933
	Df(E)	6
	Var(E)	0.141989
	SE(E)	0.376814
	t-Table	Upper Right: tij; Lower Left: Upper Probability (Studentized Range Distribution)
		Group1	Group2		Group3
	Group1		3.54279	* (P<=0.05)	0.628384	N.S. (P>0.05)
	Group2	0.0282448			-2.9144	N.S. (P>0.05)
	Group3	0.81062	0.0605046
Fig 4B
Cathepsin D – CAPUT
	Control (Group1)	Castrated (Group2)	Castrated + Testosterone (Group 3)
	2.32	3.08	2.52
	2.05	3.7	3.46
	2.6	2.48	1.58
	Tukey Test: Pairwise Comparisons for One-Way Layout Design
		Group1	Group2	Group3
	Mean	2.32333	3.08667	2.52
	S.E.M.	0.15878	0.352199	0.542709
	S.D.	0.275015	0.610027	0.94
	Variance	0.0756333	0.372133	0.8836
	Sum	6.97	9.26	7.56
	N	3	3	3
	Sum(x^2)	16.3449	29.3268	20.8184
	Sum^2/N	16.1936	28.5825	19.0512
	SS	0.151267	0.744267	1.7672
	Total Sum	23.79
	Total N	9
	Errors Estimates
	SS(E)	2.66273
	Df(E)	6
	Var(E)	0.443789
	SE(E)	0.666175
	t-Table	Upper Right: tij; Lower Left: Upper Probability (Studentized Range Distribution)
		Group1	Group2		Group3
	Group1		1.40337	N.S. (P>0.05)	0.361566	N.S. (P>0.05)
	Group2	0.3971			-1.0418	N.S. (P>0.05)
	Group3	0.931277	0.580207
Cathepsin D – CORPUS
	Control (Group1)	Castrated (Group2)	Castrated + Testosterone (Group 3)
	1.98	3.52	1.48
	2.38	3.62	1.2
	1.58	3.44	1.8
	Tukey Test: Pairwise Comparisons for One-Way Layout Design
		Group1	Group2	Group3
	Mean	1.98	3.52667	1.49333
	S.E.M.	0.23094	0.0520683	0.173333
	S.D.	0.4	0.090185	0.300222
	Variance	0.16	0.00813333	0.0901333
	Sum	5.94	10.58	4.48
	N	3	3	3
	Sum(x^2)	12.0812	37.3284	6.8704
	Sum^2/N	11.7612	37.3121	6.69013
	SS	0.32	0.0162667	0.180267
	Total Sum	21
	Total N	9
	Errors Estimates
	SS(E)	0.516533
	Df(E)	6
	Var(E)	0.0860889
	SE(E)	0.293409
	t-Table	Upper Right: tij; Lower Left: Upper Probability (Studentized Range Distribution)
		Group1	Group2		Group3
	Group1		6.45608	** (P<=0.01)	-2.03144	N.S. (P>0.05)
	Group2	0.00159388			-8.48752	*** (P<=0.001)
	Group3	0.18544	0.000361719
Cathepsin D – CAUDA
	Control (Group1)	Castrated (Group2)	Castrated + Testosterone (Group 3)
	2.38	4.05	2.8
	2.9	4.45	2.72
	1.88	3.6	2.9
	Tukey Test: Pairwise Comparisons for One-Way Layout Design
		Group1	Group2	Group3
	Mean	2.38667	4.03333	2.80667
	S.E.M.	0.294468	0.245515	0.0520683
	S.D.	0.510033	0.425245	0.090185
	Variance	0.260133	0.180833	0.00813333
	Sum	7.16	12.1	8.42
	N	3	3	3
	Sum(x^2)	17.6088	49.165	23.6484
	Sum^2/N	17.0885	48.8033	23.6321
	SS	0.520267	0.361667	0.0162667
	Total Sum	27.68
	Total N	9
	Errors Estimates
	SS(E)	0.8982
	Df(E)	6
	Var(E)	0.1497
	SE(E)	0.386911
	t-Table	Upper Right: tij; Lower Left: Upper Probability (Studentized Range Distribution)
		Group1	Group2		Group3
	Group1		5.21243	** (P<=0.01)	1.32949	N.S. (P>0.05)
	Group2	0.00478667			-3.88295	* (P<=0.05)
	Group3	0.431209	0.019088
