# Supplementary material for: Castration causes an increase in lysosomal size and upregulation of cathepsin D expression in principal cells along with increased secretion of procathepsin D and prosaposin oligomers in adult rat epididymis
Source: PLoS One. 2021 Apr 29;16(4):e0250454. doi: 10.1371/journal.pone.0250454 (PMC8084160; doi:10.1371/journal.pone.0250454)
Supplement: S3 Data — (XLSX) [file pone.0250454.s003.xlsx]

## Sheet: S3 Data
S3 Data. Data sheet and statistical analysis used to build graphs in Fig 7.
Fig 7A
Prosaposin – CAPUT
	Control (Group1)	Castrated (Group2)	Castrated + Testosterone (Group3)
	1.18	1.48	1.5
	1.65	0.72	1.86
	0.68	2.25	1.15
	Tukey Test: Pairwise Comparisons for One-Way Layout Design
		Group1	Group2	Group3
	Mean	1.17	1.48333	1.50333
	S.E.M.	0.28006	0.441676	0.204966
	S.D.	0.485077	0.765005	0.355012
	Variance	0.2353	0.585233	0.126033
	Sum	3.51	4.45	4.51
	N	3	3	3
	Sum(x^2)	4.5773	7.7713	7.0321
	Sum^2/N	4.1067	6.60083	6.78003
	SS	0.4706	1.17047	0.252067
	Total Sum	12.47
	Total N	9
	Errors Estimates
	SS(E)	1.89313
	Df(E)	6
	Var(E)	0.315522
	SE(E)	0.561714
	t-Table	Upper Right: tij; Lower Left: Upper Probability (Studentized Range Distribution)
		Group1	Group2		Group3
	Group1		0.683183	N.S. (P>0.05)	0.726791	N.S. (P>0.05)
	Group2	0.781454			0.0436074	N.S. (P>0.05)
	Group3	0.75761	0.998952
Prosaposin – CORPUS
	Control (Group1)	Castrated (Group2)	Castrated + Testosterone (Group3)
	1.82	2.35	2.6
	1.52	3.05	3.55
	2.3	1.64	1.7
	Tukey Test: Pairwise Comparisons for One-Way Layout Design
		Group1	Group2	Group3
	Mean	1.88	2.34667	2.61667
	S.E.M.	0.227156	0.407035	0.534114
	S.D.	0.393446	0.705006	0.925113
	Variance	0.1548	0.497033	0.855833
	Sum	5.64	7.04	7.85
	N	3	3	3
	Sum(x^2)	10.9128	17.5146	22.2525
	Sum^2/N	10.6032	16.5205	20.5408
	SS	0.3096	0.994067	1.71167
	Total Sum	20.53
	Total N	9
	Errors Estimates
	SS(E)	3.01533
	Df(E)	6
	Var(E)	0.502556
	SE(E)	0.708912
	t-Table	Upper Right: tij; Lower Left: Upper Probability (Studentized Range Distribution)
		Group1	Group2		Group3
	Group1		0.806233	N.S. (P>0.05)	1.2727	N.S. (P>0.05)
	Group2	0.713186			0.466463	N.S. (P>0.05)
	Group3	0.458701	0.889089
Prosaposin – CAUDA
	Control (Group1)	Castrated (Group2)	Castrated + Testosterone (Group3)
	1.4	1.52	1.35
	1.7	1.44	0.75
	1.05	1.62	1.95
	Tukey Test: Pairwise Comparisons for One-Way Layout Design
		Group1	Group2	Group3
	Mean	1.38333	1.52667	1.35
	S.E.M.	0.187824	0.0520683	0.34641
	S.D.	0.32532	0.090185	0.6
	Variance	0.105833	0.00813333	0.36
	Sum	4.15	4.58	4.05
	N	3	3	3
	Sum(x^2)	5.9525	7.0084	6.1875
	Sum^2/N	5.74083	6.99213	5.4675
	SS	0.211667	0.0162667	0.72
	Total Sum	12.78
	Total N	9
	Errors Estimates
	SS(E)	0.947933
	Df(E)	6
	Var(E)	0.157989
	SE(E)	0.397478
	t-Table	Upper Right: tij; Lower Left: Upper Probability (Studentized Range Distribution)
		Group1	Group2		Group3
	Group1		0.441651	N.S. (P>0.05)	-0.10271	N.S. (P>0.05)
	Group2	0.899782			-0.544361	N.S. (P>0.05)
	Group3	0.994207	0.853031
Fig 7B
Prosaposin – CAPUT
	Control (Group1)	Castrated (Group2)	Castrated + Testosterone (Group3)
	2.15	1.55	1.75
	1.75	2.05	1.24
	2.46	1.05	2.25
	Tukey Test: Pairwise Comparisons for One-Way Layout Design
		Group1	Group2	Group3
	Mean	2.12	1.55	1.74667
	S.E.M.	0.205508	0.288675	0.291567
	S.D.	0.355949	0.5	0.505008
	Variance	0.1267	0.25	0.255033
	Sum	6.36	4.65	5.24
	N	3	3	3
	Sum(x^2)	13.7366	7.7075	9.6626
	Sum^2/N	13.4832	7.2075	9.15253
	SS	0.2534	0.5	0.510067
	Total Sum	16.25
	Total N	9
	Errors Estimates
	SS(E)	1.26347
	Df(E)	6
	Var(E)	0.210578
	SE(E)	0.458888
	t-Table	Upper Right: tij; Lower Left: Upper Probability (Studentized Range Distribution)
		Group1	Group2		Group3
	Group1		-1.5213	N.S. (P>0.05)	-0.996406	N.S. (P>0.05)
	Group2	0.346724			0.524892	N.S. (P>0.05)
	Group3	0.605495	0.86237
Prosaposin – CORPUS
	Control (Group1)	Castrated (Group2)	Castrated + Testosterone (Group3)
	4.3	3.48	2.75
	3.55	3.2	2.45
	5.05	3.78	3.5
	Tukey Test: Pairwise Comparisons for One-Way Layout Design
		Group1	Group2	Group3
	Mean	4.3	3.48667	2.9
	S.E.M.	0.433013	0.167465	0.31225
	S.D.	0.75	0.290057	0.540833
	Variance	0.5625	0.0841333	0.2925
	Sum	12.9	10.46	8.7
	N	3	3	3
	Sum(x^2)	56.595	36.6388	25.815
	Sum^2/N	55.47	36.4705	25.23
	SS	1.125	0.168267	0.585
	Total Sum	32.06
	Total N	9
	Errors Estimates
	SS(E)	1.87827
	Df(E)	6
	Var(E)	0.313044
	SE(E)	0.559504
	t-Table	Upper Right: tij; Lower Left: Upper Probability (Studentized Range Distribution)
		Group1	Group2		Group3
	Group1		-1.78037	N.S. (P>0.05)	-3.06458	N.S. (P>0.05)
	Group2	0.253837			-1.2842	N.S. (P>0.05)
	Group3	0.0502309	0.453044
Prosaposin – CAUDA
	Control (Group1)	Castrated (Group2)	Castrated + Testosterone (Group3)
	1.5	1.38	1.72
	1.85	1.5	1.4
	1.2	1.26	2.2
	Tukey Test: Pairwise Comparisons for One-Way Layout Design
		Group1	Group2	Group3
	Mean	1.51667	1.38	1.77333
	S.E.M.	0.187824	0.069282	0.232475
	S.D.	0.32532	0.12	0.402658
	Variance	0.105833	0.0144	0.162133
	Sum	4.55	4.14	5.32
	N	3	3	3
	Sum(x^2)	7.1125	5.742	9.7584
	Sum^2/N	6.90083	5.7132	9.43413
	SS	0.211667	0.0288	0.324267
	Total Sum	14.01
	Total N	9
	Errors Estimates
	SS(E)	0.564733
	Df(E)	6
	Var(E)	0.0941222
	SE(E)	0.306793
	t-Table	Upper Right: tij; Lower Left: Upper Probability (Studentized Range Distribution)
		Group1	Group2		Group3
	Group1		-0.545585	N.S. (P>0.05)	1.02463	N.S. (P>0.05)
	Group2	0.852437			1.57022	N.S. (P>0.05)
	Group3	0.589732		0.327323
