# Supplementary material for: Castration causes an increase in lysosomal size and upregulation of cathepsin D expression in principal cells along with increased secretion of procathepsin D and prosaposin oligomers in adult rat epididymis
Source: PLoS One. 2021 Apr 29;16(4):e0250454. doi: 10.1371/journal.pone.0250454 (PMC8084160; doi:10.1371/journal.pone.0250454)
Supplement: S4 Data — (XLSX) [file pone.0250454.s004.xlsx]

## Sheet: S4 Data
S4 Data. Data sheet and statistical analysis used to build graphs in Fig 10.
Prosaposin Oligomers – CAPUT
	Control (Group1)	Castrated (Group2)	Castrated + Testosterone (Group3)
	0.65	1.15	0.66
	0.6	0.96	0.85
	0.72	1.55	0.48
	Tukey Test: Pairwise Comparisons for One-Way Layout Design
		Group1	Group2	Group3
	Mean	0.656667	1.22	0.663333
	S.E.M.	0.034801	0.173877	0.106823
	S.D.	0.0602771	0.301164	0.185023
	Variance	0.00363333	0.0907	0.0342333
	Sum	1.97	3.66	1.99
	N	3	3	3
	Sum(x^2)	1.3009	4.6466	1.3885
	Sum^2/N	1.29363	4.4652	1.32003
	SS	0.00726667	0.1814	0.0684667
	Total Sum	7.62
	Total N	9
	Errors Estimates
	SS(E)	0.257133
	Df(E)	6
	Var(E)	0.0428556
	SE(E)	0.207016
	t-Table	Upper Right: tij; Lower Left: Upper Probability (Studentized Range Distribution)
		Group1	Group2		Group3
	Group1		3.33279	* (P<=0.05)	0.0394413	N.S. (P>0.05)
	Group2	0.0362464			-3.29335	* (P<=0.05)
	Group3	0.999143	0.0380081
Prosaposin Monomers – CAPUT
	Control (Group1)	Castrated (Group2)	Castrated + Testosterone (Group3)
	1.8	1.3	1.9
	1.86	1.2	2.4
	1.95	1.15	1.6
	Tukey Test: Pairwise Comparisons for One-Way Layout Design
		Group1	Group2	Group3
	Mean	1.87	1.21667	1.96667
	S.E.M.	0.043589	0.0440959	0.233333
	S.D.	0.0754983	0.0763763	0.404145
	Variance	0.0057	0.00583333	0.163333
	Sum	5.61	3.65	5.9
	N	3	3	3
	Sum(x^2)	10.5021	4.4525	11.93
	Sum^2/N	10.4907	4.44083	11.6033
	SS	0.0114	0.0116667	0.326667
	Total Sum	15.16
	Total N	9
	Errors Estimates
	SS(E)	0.349733
	Df(E)	6
	Var(E)	0.0582889
	SE(E)	0.241431
	t-Table	Upper Right: tij; Lower Left: Upper Probability (Studentized Range Distribution)
		Group1	Group2		Group3
	Group1		-3.31427	* (P<=0.05)	0.490376	N.S. (P>0.05)
	Group2	0.0370623			3.80464	* (P<=0.05)
	Group3	0.878403	0.0208612
Prosaposin Oligomers – CORPUS
	Control (Group1)	Castrated (Group2)	Castrated + Testosterone (Group3)
	1.23	1.47	1.29
	0.97	1.65	1.89
	0.71	1.29	0.7
	Tukey Test: Pairwise Comparisons for One-Way Layout Design
		Group1	Group2	Group3
	Mean	0.97	1.47	1.29333
	S.E.M.	0.150111	0.103923	0.343527
	S.D.	0.26	0.18	0.595007
	Variance	0.0676	0.0324	0.354033
	Sum	2.91	4.41	3.88
	N	3	3	3
	Sum(x^2)	2.9579	6.5475	5.7262
	Sum^2/N	2.8227	6.4827	5.01813
	SS	0.1352	0.0648	0.708067
	Total Sum	11.2
	Total N	9
	Errors Estimates
	SS(E)	0.908067
	Df(E)	6
	Var(E)	0.151344
	SE(E)	0.38903
	t-Table	Upper Right: tij; Lower Left: Upper Probability (Studentized Range Distribution)
		Group1	Group2		Group3
	Group1		1.5741	N.S. (P>0.05)	1.01792	N.S. (P>0.05)
	Group2	0.325822			-0.556182	N.S. (P>0.05)
	Group3	0.593472	0.847263
	Control (Group1)	Castrated (Group2)
	1.23	1.47
	0.97	1.65
	0.71	1.29
	t-Test
	Single Group Mean
		Group 1-2
	Mean	0.97
	S.E.M.	0.150111
	S.D.	0.26
	Variance	0.0676
	Sum	2.91
	N	3
	Sum(x^2)	2.9579
	Sum(x)^2/N	2.8227
	Df	2
	Expected Difference	0
	Variance/N	0.0225333
	t(cal)	6.46188	* (P<=0.05) Two-sided
	P(t<=t(cal)) Two-sided	0.0231213
	t(0,05) Two-sided	4.30265
	Lower Conf. Limit of Mean	0.324124
	Upper Conf. Limit of Mean	1.61588
Prosaposin Monomers – CORPUS
	Control (Group1)	Castrated (Group2)	Castrated + Testosterone (Group3)
	2.5	0.92	2.62
	2.14	0.6	2
	2.85	1.25	3.45
	Tukey Test: Pairwise Comparisons for One-Way Layout Design
		Group1	Group2	Group3
	Mean	2.49667	0.923333	2.69
	S.E.M.	0.204966	0.187646	0.42004
	S.D.	0.355012	0.325013	0.72753
	Variance	0.126033	0.105633	0.5293
	Sum	7.49	2.77	8.07
	N	3	3	3
	Sum(x^2)	18.9521	2.7689	22.7669
	Sum^2/N	18.7	2.55763	21.7083
	SS	0.252067	0.211267	1.0586
	Total Sum	18.33
	Total N	9
	Errors Estimates
	SS(E)	1.52193
	Df(E)	6
	Var(E)	0.253656
	SE(E)	0.503642
	t-Table	Upper Right: tij; Lower Left: Upper Probability (Studentized Range Distribution)
		Group1	Group2		Group3
	Group1		-3.82599	* (P<=0.05)	0.470143	N.S. (P>0.05)
	Group2	0.0203603			4.29614	* (P<=0.05)
	Group3	0.887468	0.0121103
Prosaposin Oligomers – CAUDA
	Control (Group1)	Castrated (Group2)	Castrated + Testosterone (Group3)
	1.2	1.98	1.4
	0.9	1.3	0.95
	1.48	2.68	1.9
	Tukey Test: Pairwise Comparisons for One-Way Layout Design
		Group1	Group2	Group3
	Mean	1.19333	1.98667	1.41667
	S.E.M.	0.167465	0.398386	0.274368
	S.D.	0.290057	0.690024	0.475219
	Variance	0.0841333	0.476133	0.225833
	Sum	3.58	5.96	4.25
	N	3	3	3
	Sum(x^2)	4.4404	12.7928	6.4725
	Sum^2/N	4.27213	11.8405	6.02083
	SS	0.168267	0.952267	0.451667
	Total Sum	13.79
	Total N	9
	Errors Estimates
	SS(E)	1.5722
	Df(E)	6
	Var(E)	0.262033
	SE(E)	0.511892
	t-Table	Upper Right: tij; Lower Left: Upper Probability (Studentized Range Distribution)
		Group1	Group2		Group3
	Group1		-3.82599	* (P<=0.05)	0.470143	N.S. (P>0.05)
	Group2	0.0203603			4.29614	* (P<=0.05)
	Group3	0.887468	0.0121103
Prosaposin Monomers – CAUDA
	Control (Group1)	Castrated (Group2)	Castrated + Testosterone (Group3)
	1.84	0.96	1.18
	1.74	0.84	0.7
	2.26	1.1	1.68
	Tukey Test: Pairwise Comparisons for One-Way Layout Design
		Group1	Group2	Group3
	Mean	1.94667	0.966667	1.18667
	S.E.M.	0.159304	0.0751295	0.282921
	S.D.	0.275923	0.130128	0.490034
	Variance	0.0761333	0.0169333	0.240133
	Sum	5.84	2.9	3.56
	N	3	3	3
	Sum(x^2)	11.5208	2.8372	4.7048
	Sum^2/N	11.3685	2.80333	4.22453
	SS	0.152267	0.0338667	0.480267
	Total Sum	12.3
	Total N	9
	Errors Estimates
	SS(E)	0.6664
	Df(E)	6
	Var(E)	0.111067
	SE(E)	0.333267
	t-Table	Upper Right: tij; Lower Left: Upper Probability (Studentized Range Distribution)
		Group1	Group2		Group3
	Group1		-3.60147	* (P<=0.05)	-2.79298	N.S. (P>0.05)
	Group2	0.0263697			0.808493	N.S. (P>0.05)
	Group3	0.0704368	0.711909
